# Supplementary material for: Elucidation of Natural Components of Gardenia thunbergia Thunb. Leaves: Effect of Methanol Extract and Rutin on Non-Alcoholic Fatty Liver Disease
Source: Molecules. 2023 Jan 16;28(2):879. doi: 10.3390/molecules28020879 (PMC9866290; doi:10.3390/molecules28020879)
Supplement: Supplementary file 1 [file molecules-28-00879-s001.zip]

Archive with 1 entries (1 files):
- molecules-2128006-supplementary.pdf
